# Supplementary material for: DYRK1A enhances antitumor immunity in type 1 conventional dendritic cells via mTORC1 activation
Source: J Clin Invest. 2026 Apr 23;136(12):e199108. doi: 10.1172/JCI199108 (PMC13262734; doi:10.1172/JCI199108)
Supplement: Supporting data values [file jci-136-199108-s263.xlsx]

## Sheet: Figure 1
Figure 1I
	Tumor size(mm2)
		WT							Dyrk1a-DC-cKO
	Day7	9.61	8.246	16	19.2	12.9	0	0	6	27.52	0	0	0	25.16	21.24
	Day8	17.63	14.212	23	32.66	25.308	21.5	27.72	30.1036	47.74	38.868	37.752	51.46	44.8256	38.5
	Day9	31.682	15.552	38.9136	40.7	34.3	19.24	20.0508	41.04	62.78	39.3648	34.188	55.8	79.36	49.29
	Day10	60.864	28.62	63.19	60.7392	41.25	28.764	44	62.79	72.96	65.73	48.06	99	78.28	62.336
	Day11	69.768	38.94	64.4	67.1872	48.38	41.9708	42.18	78.128	98.1504	96.39	69.628	103.53	101.455	80.984
	Day12	80.43	39.1104	74.4744	77.19	48.384	56.16	52.488	90.24	115.2	117.801	85.8	111.36	109.26	85.88
	Day13	105.34	47.952	90.1416	92.536	63	72.584	77.3448	106.841	144.1	123.216	93.9064	145.644	136.96	97.704
	Day14	127.26	61.3212	106.032	110	81.962	74.9556	100.448	128.104	167.078	173.328	126.412	177.096	167.44	144.834
Figure 1J				Figure 1K					Figure 1L
	Tumor weight(g)				Survival(%)					T cell(%)					T cell numbers(#)
	WT	Dyrk1a-DC-cKO			Days	WT	Dyrk1a-DC-cKO			CD4		CD8			CD4		CD8
	0.3108	0.3554			4	0	0			WT	Dyrk1a-DC-cKO	WT	Dyrk1a-DC-cKO		WT	Dyrk1a-DC-cKO	WT	Dyrk1a-DC-cKO
	0.2766	0.6013			8	0	0			31	13.8	18.2	9.06		31851.9	25519.2	18700.2	16753.9
	0.1785	0.4927			12	0	0			34.1	7.29	22.1	9.04		38360.6	8696.35	24861.2	10784
	0.3473	0.2775			16	0	1			32.7	13.1	18.3	9.8		47070.1	18197.8	26342	13613.7
	0.292	0.5253			16	0	1			28.1	9.67	22.2	7.2		53230.2	15841.5	42053.7	11795.1
	0.2767	0.4535			18	1	1			33.1	9.21	17.1	3.6		39529.5	14587.9	20421.6	5702.13
	0.3313	0.3727			18	0	1			29.2	7.95	18.9	10.5		38688.3	13381.5	25041.4	17673.7
	0.4272	0.5252			18	0	1			20.7	14.1	21.7	17.2		32787.3	14652.9	34371.3	17874.5
	0.3617	0.6203			20	1	1			33.6	16.1	13.2	12.4		41973.6	18470.2	16489.6	14225.5
	0.5895	1.0161			20	0	1			33.8	15.5	20	4.8		31371.4	20586.2	18563	6375.09
	0.2955	0.5166			20	0	1			35.1	12.4	17.99	6.86		38059.7	18511	19507	10240.8
	0.3349	0.7793			20	0	1			27.1	10.1	17.7	5.9		32058.9	12977.7	20938.8	7581.05
					22	1	1			28.2	19.1	20.8	10.8		49046.2	26344.7	36175.9	14896.5
					22	0	1
					24	0	1
Figure 1M				Figure 1N				Figure 1O
	Ki67+ in CD8(%)				PD-1+TIM3+ in CD8(%)				IFNg+ in CD8(%)			TNFa+ in CD8(%)			GrzmB+ in CD8(%)
	WT	Dyrk1a-DC-cKO			WT	Dyrk1a-DC-cKO			WT	Dyrk1a-DC-cKO		WT	Dyrk1a-DC-cKO		WT	Dyrk1a-DC-cKO
	32.1	26.5			41.1	33.6			58.2	50.8		41.1	29		1.93	0.57
	34.3	24.2			19	32.1			57.8	57.7		53.6	39.3		2.46	1.37
	37.6	23.3			32.8	44.9			56.4	42.4		40.5	35.6		1.23	1.29
	32.8	21.2			25.8	22.3			65	44.9		49.1	34.7		2.86	0.94
	30.1	20.3			38.4	50.8			67	45.4		55.1	38.3		2.73	1.16
	29.8	19.6			37.8	42.7			72.6	47.3		58.7	23.9		1.77	3.52
	28.4	14.6			20.8	52.6			54.7	46.3		50.5	21.7		1.47	1.07
	27.6	22.4			20.2	26.6			71.4	50		49.7	34.8		2	1.61
	27.9	15.8			22.8	50.6			52.8	47.3		40.7	45.4		2.54	1.22
	33.4	19.4			19.5	29.5			79.9	20		49.9	15.1		2.2	1.4
	29.7	17.7			36.9	46.5			69.3	47.1		51.9	28.7		1.63	1.07
	32.3	16.9			36.6	29.4			71.1	40.8		42.6	17.6		3.96	0.88
Figure 1P							Figure 1Q
	IFNg+ in CD4(%)			TNFa+ in CD4(%)				GP33-Tetramer+ in CD8(%)			Tetramer+ numbers
	WT	Dyrk1a-DC-cKO		WT	Dyrk1a-DC-cKO			WT	Dyrk1a-DC-cKO		WT	Dyrk1a-DC-cKO
	17.31	8.3		20.7	14.6			18.7	12.7		3496.93	2127.74
	9.96	6.35		33.8	15.4			16.5	12.7		4102.1	1369.56
	23.4	8.01		54.6	19.7			18.5	7.1		4873.26	966.57
	10.7	12.4		29	27.8			14.1	7.92		5929.58	934.175
	13.6	9.85		30.6	21.1			19.5	7.6		3982.21	433.362
	11.8	10.7		30.1	18.5			16.5	11.3		4131.83	1997.13
	13.8	11.4		34	26.5			18	14.6		6186.83	2609.67
	13.6	10.6		34.3	18.8			14.4	12.1		2374.51	1721.29
	15.67	5.66		32	21.7			14.9	11.9		2765.88	758.635
	14.77	3.06		36.2	5.63
	9.51	5.16		28.8	18.3
	16.09	5.11		34.6	11.1
Figure 1R
		Tumor size(mm2)
		WT								Dyrk1a-DC-cKO
	Day23	46.64	29.24	30.24	32.8	65.55	32	45.6	31.5	40.8	65.28	54.18	34.34	38.5	42.56	33.28	33.12	33.75	39.48
	Day25	59.74	32.85	47.53	40.95	76.96	40.66	53.84	46.66	57.8	97.02	66.55	54.72	55.68	59.92	36.48	50.4	53.35	61
	Day27	67.72	35.69	56.23	49.24	94.255	50.12	60.25	53.43	68.3	113.2	84.25	63.245	73.5	80.124	45.65	58.3	60.135	67.25
	Day29	69.6	44.1	62.7	57.33	133	55.68	72.1	74.16	87	153.52	94.2	101.5	82.5	83.85	67.71	65.4	86.6844	88.92
	Day31	73.08	67.26	71.876	66.34	155.15	57.3136	77.76	81.76	135.2	170.98	154.54	117.81	88.92	120.87	97.98	106.4	102.48	144.8
	Day33	101.505	72.1	74.4	73.26	165.314	59.04	79.8	91.758	144.984	174.938	180.864	132.508	109.536	149.635	107.2	128.35	147.186	165.48
Figure 1S
	Tumor weight(g)
	WT	Dyrk1a-DC-cKO
	0.2186	1.0542
	0.2757	0.6951
	0.7167	1.182
	0.6648	1.0279
	0.3877	0.576
	0.4455	1.0307
	0.3281	1.1427
	0.2651	0.7846
		0.7682
		0.4933

## Sheet: Figure 2
Figure 2B
	CD80 MFI			CD86 MFI			MHCII MFI			MHCI MFI
	WT	DC-cKO		WT	DC-cKO		WT	DC-cKO		WT	DC-cKO
	2617	1737		2110	1919		100722	59575		8947	7616
	3107	2180		4530	2058		109998	77639		10382	7758
	1596	1792		1717	2426		86000	54673		9609	7798
	3445	2473		2766	2232		96387	69829		9022	7919
	3260	1992		3082	1526		94562	66192		10276	8788
	3268	2216		1767	1426		88342	66669		9519	7587
	3760	2434		3559	2163		103051	87688		9257	7621
	3252	2500		3986	1665		111974	83074		16090	5616
	3158	2175		2723	1885		82624	74372		10022	9758
	3965	2843		3814	1967		95737	80915		14276	5798
	3048	2350		2587	1837		104714	74977		10519	10919
	3658	1985		1639	1398		103150	89928		8257	7788
Figure 2C
		FITC+ cells（%）
	Times	WT			DC-cKO
	10min	9	8.4	4.1	7.9	7.4	7.6
	30min	27.5	23.7	29.8	15	14.1	21
	60min	31.1	36.5	38.5	21.6	19.5	20.4
	120min	45	43.6	45.3	27.3	22.2	25.9
Figure 2D
		IL-6
		WT					DC-cKO
	NT	2.4	8.5	6.9	3.8	12.5	0.9	4.7	9.9	7.6	11.4
	LPS	452.1	369.3	498.4	103.6	385.8	225.7	189.4	271.3	148.9	98.3
	polyI:C	326.2	293.6	396.2	410.3	245.3	168.9	246.8	128.4	201.4	135.7
		IL-1b
		WT					DC-cKO
	NT	1.5	6.4	8.7	11.3	9.5	3.7	6.9	12.4	6.3	2.1
	LPS	346.2	309.1	413.6	382.4	247.3	189.4	210.5	225.6	102.4	286.8
	polyI:C	57.3	63.8	71.4	48.9	35.7	7.9	18.3	20.4	32.6	40.1
		IL-10
		WT					DC-cKO
	NT	1.4	0.46	2.15	0.93	1.37	0.92	0.58	1.24	1.84	0.78
	LPS	6.97	8.5	15.7	13.6	10.9	4.9	5.3	9.4	12.6	3.7
	polyI:C	18.9	21.5	16.8	14.6	4.7	10.2	8.4	14.7	22.8	11.6
		CXCL9
		WT					DC-cKO
	NT	0.5	1.2	0.8	1.4	0.3	0.5	1.2	1.7	0.8	0.2
	LPS	7.9	5.3	8.7	9.8	12.6	5.9	8.2	3.9	11.7	4.6
	polyI:C	8.9	7.2	8.4	9.6	4.2	5.8	8.3	4.7	8.4	3.7
Figure 2E
	%proliferated OT-I
	WT	DC-cKO
	88.7	46.33
	90.6	51.7
	89.7	48.98
Figure 2F
	%proliferated OT-II
	WT	DC-cKO
	64.1	30.2
	58.2	31.9
	65.8	33.6
	66.2	31.5

## Sheet: Figure 3
Figure 3C				Figure 3D
	p-S6 MFI				p-S6 MFI
	WT	DC-cKO			DC in TIL	DC in tdLN
	2144	1518			1854	123
	1913	1685			1768	124
	2228	1666			2180	146
	2005	1691			1367	174
	2002	1723			1684	146
	2016	1704			1479	252
	1639	1718			1373	197
	2002	2000			1369	169
		1805			1894	186
		1632			1753	204
		1601
Figure 3H
		ECAR
	Times(min)	WT											DC-cKO
	1.34914	17.5562	19.2724	19.0077	19.1742	17.2363	18.3474	17.1128	16.8934	18.1522	16.8794	15.2761	16.5655	15.2502	15.1422	16.7408	15.5368	15.6061	15.5109	15.2157	15.5533	15.0559	15.3873
	7.97551	18.2537	19.318	18.308	19.3951	17.5196	17.4566	16.3473	21.7403	17.2845	16.1803	15.0942	17.3572	15.504	15.1292	16.6131	16.3406	16.1474	15.582	15.7329	16.1076	15.8823	15.1555
	14.632	17.9648	18.7545	17.2822	18.5749	16.8618	17.2553	16.5907	14.9095	17.6152	15.9292	15.5238	16.8401	15.4333	14.8173	16.383	15.7185	15.8779	15.7882	15.8671	16.3273	16.1371	15.5114
	21.3549	102.794	97.1216	104.276	104.089	98.0221	103.214	94.9011	93.7072	97.1931	95.0427	85.1419	71.2	63.2202	65.3787	72.0056	66.3665	68.2475	64.8829	69.491	67.2542	69.4671	66.679
	27.9883	98.9574	92.4135	99.6883	99.6116	94.6365	100.994	94.5336	93.5393	93.8689	93.8692	83.5018	69.4286	61.0733	63.9896	70.0171	64.0619	66.972	62.4512	68.0248	66.332	66.9019	63.8584
	34.6763	99.3178	92.559	99.5295	99.9654	94.6647	101.078	95.729	93.721	93.8493	94.8209	84.0361	70.5366	61.8804	65.4015	71.3296	65.1635	68.3131	62.5803	68.6458	67.9412	67.5359	64.3461
	41.3541	120.543	120.979	119.588	122.463	118.248	124.196	119.707	116.244	115.106	114.905	107.051	93.8868	85.9471	85.0718	95.861	87.2209	89.3783	88.188	93.5886	90.3115	87.6397	85.552
	48.0314	115.984	115.172	118.308	118.987	118.059	120.392	119.338	115.368	115.858	114.815	108.885	93.12	84.8257	82.989	94.9209	84.9244	87.6795	87.3991	91.5059	89.4424	86.9602	84.7756
	54.6201	115.656	113.897	117.881	119.109	117.818	122.597	121.451	114.494	117.189	115.736	114.125	93.8451	85.0852	83.3609	95.3553	84.7865	88.091	87.5569	93.5119	90.4523	87.8445	86.2761
	61.3526	22.3388	22.94	25.8814	22.7707	24.452	25.8514	22.6003	21.0883	22.5611	22.8745	21.9938	20.6775	20.8671	19.7886	22.4424	18.9465	18.6245	20.0884	21.9607	20.8936	19.6971	19.918
	67.9969	17.7244	17.2464	19.0511	17.3633	17.8985	19.9527	18.5548	15.3536	17.5174	17.8025	16.1687	15.5929	15.922	15.2933	16.8944	13.9086	14.6632	14.9249	15.5335	15.7795	15.1565	14.7059
	74.6825	16.1018	14.9217	16.9332	15.3717	15.8011	17.7553	17.0223	14.0034	15.2542	16.3543	14.9038	13.3399	14.1315	13.1534	14.1958	11.8411	12.7704	13.0742	13.3371	13.8827	13.0525	12.4799
		ECAR
		WT											DC-cKO
	Bas	84.68	78.22	86.85	85.37	81.01	85.81	78.16	78.65	79.43	78.97	69.47	54.21	47.64	50.41	55.48	50.5	52.22	48.95	53.48	50.78	53.18	51.02
	Max	102.02	101.67	101.75	103.33	100.83	106.38	102.56	100.78	96.93	98.42	90.97	76.49	69.95	69.7	78.92	70.94	72.94	71.84	77.16	73.43	70.94	69.48

## Sheet: Figure 4
Figure 4A
	MHCII MFI			MHCI MFI			CD80 MFI			CD86 MFI			CD40 MFI
	WT	DC-cKO		WT	DC-cKO		WT	DC-cKO		WT	DC-cKO		WT	DC-cKO
	20695	6365		7061	6087		2176	1476		730	527		1605	154
	6222	3022		6597	4626		2508	1671		723	329		2930	530
	13640	7679		6487	6494		1517	1420		721	586		1430	354
	14732	5125		5441	5068		1670	1458		488	256		1068	470
	7210	8898		5850	5916		2446	1504		647	533		715	1082
	8341	5138		7621	2822		2466	1700		762	199		1124	862
	13898	5677		6567	4793		1733	1102		640	183		709	192
Figure 4C
		Tumor size(mm2)
		WT							DC1-cKO
	Day7	12.25	14.6	10.25	13.2	20.58	20.1	29.28	24.77	12.74	20.3	13.6	19.61	16.9	30.35
	Day8	12.96	24.3	11.96	12.5	34.22	36.2	34	48.99	32.5	26.3	21.32	27.9	30.1	54.45
	Day9	15.21	30	13.21	15.6	41.85	45.8	62.3	74.26	52.92	34.7	45.6	36.21	45.2	75.04
	Day10	19.6	41.48	16.4	18.9	43	52.1	71.04	83.42	85.68	53.6	51.59	41.25	56.8	108.75
	Day11	29	44.72	20.8	33.52	46	69.7	86.8	96.05	88.28	71.4	80.36	64.99	73.4	131.32
	Day12	46	45	30.1	40.5	52.1	89.6	90.5	110.2	97.94	77.6	108.3	80.3	117.8	150.4
	Day13	73.08	48.16	76.32	70.0124	63.204	105.56	104	182.52	112.3	82.8	145.86	97.97	155.4	181.5
Figure 4D
	Tumor weight(g)
	WT	DC1-cKO
	0.3792	1.1965
	0.3573	0.7326
	0.2724	0.4057
	0.5106	1.13464
	0.8782	0.5238
	0.5235	1.12607
	0.7318	1.9964
Figure 4E
	T cell(%)					T cell numbers
	CD4		CD8			CD4		CD8
	WT	DC1-cKO	WT	DC1-cKO		WT	DC1-cKO	WT	DC1-cKO
	9.91	13.2	7.78	7.5		65892.4	13523.7	37438.8	10617
	14	7.43	11.7	6.48		29451.2	29496.7	24612.8	25725.2
	19.2	6.29	11.4	2.74		54372.6	17362.7	32283.7	7563.4
	17.5	5.57	17.5	3.89		55431.7	19889.5	55431.7	13890.5
	19.8	7.77	15.7	4.52		24845.8	36080.4	19701	20988.9
	18.1	3.43	8.46	2.79		34986.8	3189.02	16353	2593.98
	14.8	7.91	6.64	7.74		140832	14562.8	63184.1	14249.8
Figure 4F
	Ki67+ in CD8(%)
	WT	DC1-cKO
	30.6	29.9
	50.6	29.9
	22.6	14
	26	10.1
	37.2	16.6
	46.9	11.7
	25.9	16.6
Figure 4G
	PD-1+TIM3+ in CD8(%)
	WT	DC1-cKO
	26.7	36.5
	29.1	46.6
	21.1	31.5
	20.1	44.2
	35.9	39.2
	28.1	56.4
	22.9	54.3
Figure 4H
	IFNg+ in CD8(%)			TNFa+ in CD8(%)			GrzmB+ in CD8(%)
	WT	DC1-cKO		WT	DC1-cKO		WT	DC1-cKO
	62.3	46.7		50.6	34.3		2.79	1.26
	68.7	51.4		57.5	35.7		2.94	0.97
	57.1	48.7		65.7	11		2.86	0.59
	66.9	37.69		59.8	32.1		2.27	1.28
	68.8	44.3		66.5	17.4		1.39	1.2
	77	53.5		63.7	19		1.72	0.58
	72.3	51.3		45.4	29.7		3.8	2.08
Figure 4I
	IFNg+ in CD4(%)			TNFa+ in CD4(%)
	WT	DC1-cKO		WT	DC1-cKO
	12.7	6.54		31.1	18
	7.81	4.9		17.2	21
	5.12	6.81		13.4	9.95
	7.76	3.28		23.5	3.28
	7.57	4.18		24.7	11.5
	10.4	6.06		14.5	14.9
	7.7	3.53		20.2	9.32
Figure 4J
	GP33-Tetramer+ in CD8(%)			Tetramer+ numbers
	WT	DC1-cKO		WT	DC1-cKO
	13.8	11		1465.15	4118.27
	18.8	6		4627.2	1543.52
	14.2	3.5		4584.29	264.719
	15.4	10.8		8536.48	1500.18
	12.1	8.9		2383.82	1868.01
	10.1	10		1651.65	259.398
	11	3.8		6950.25	541.494
Figure 4K
	Tumor size(mm2)
		WT+IgG							cDC1-cKO+IgG							WT+anti-CD8							cDC1-cKO+anti-CD8
	Day8	21.62	5.72	13	15.17	46.2	16.4	12	26	10.2	37.4	6.6	20.52	33.58	10.1	54	50.25	29.5	26.4	22.9216	46.256	8.815	68.16	52.572	44.28	34.98	44.5416	25.7	29.784
	Day9	24.36	6.328	17	25.3	50.388	50.96	13	32.33	17.4	37.2	15.164	36.396	43.12	14.8	84	56.364	47.56	50.2	36	62.342	13.23	59.8	71.238	80.56	43.292	70.994	39.96	46.42
	Day10	32.572	12.8	21	37.42	52.2	60.3	13.3	42.24	28.6	64.32	20.7	47.744	62.1	23.86	95.3	75.7	64.1	76.9	61.6	85.9	21.8	82.1	90.3	89.5	72.8	91.44	73.8	68.7
	Day11	44.352	15.576	23	49.92	59.63	53.4	16.3	53.4336	38.4	82.3992	42	68.88	86.64	27.84	119.72	94	88.6	103.4	107.181	101	27.6	110.32	106.632	103.534	104.86	121.02	97.2	99.76
	Day12	57.68	23.484	25	69.784	68.2	64.12	18.45	75.934	57.79	111.18	66.47	89.1	99.64	41.27	159.232	129.04	118.48	155.3	136.25	130.248	45.506	156.18	131.89	135	130	169.05	149.116	107.52
	Day13	68.412	26.88	26	80.54	78.896	80.09	30.24	95.92	74.02	149.894	94.118	106.766	128.52	63.06	188.896	191.76	163.52	206.3	161.84	160.248	77.28	193.75	205.79	204.68	173.62	199	186.96	141.92
Figure 4L
	Tumor weight(g)
		WT+IgG							cDC1-cKO+IgG							WT+anti-CD8							cDC1-cKO+anti-CD8
		1.12	1.25	1.03	0.92	0.84	0.59	0.48	2.01	1.36	1.57	1.28	1.02	1.68	1.75	2.34	2.21	1.84	1.49	1.68	2.59	1.93	2.69	2.43	2.13	2.04	2.2	2.41	2.39

## Sheet: Figure 5
Figure 5A
	MHCII MFI			MHCI MFI			CD80 MFI			CD86 MFI			CD40 MFI
	WT	cDC1-cKO		WT	cDC1-cKO		WT	cDC1-cKO		WT	cDC1-cKO		WT	cDC1-cKO
	27074	15938		8770	6284		1872	1635		1235	1099		2265	683
	16782	16556		9018	5891		2178	1413		1288	774		1527	832
	65222	16539		10166	7297		1836	1437		1142	1282		127	941
	43190	13265		9526	6276		1718	1443		1606	1171		1372	458
	41504	20760		7262	7189		2105	1460		1235	849		2378	1010
	18730	14719		9352	6717		2066	1125		1781	888		2084	569
	16497	17458		7428	7603		1493	1344		1204	1239		779	805
Figure 5B
	FITC DQ-OVA MFI
	Times(min)	WT			cDC1-cKO
	10min	4397	4347	4387	4573	4759	4537
	30min	5802	5363	5628	4821	4916	5001
	60min	7002	6627	7383	5581	5160	5320
	120min	8665	8315	9097	6544	5920	6173
Figure 5C
	%proliferated OT-I
	WT	cDC1-cKO
	93.1	61.6
	92.4	59.3
	93.5	57.1
Figure 5D
	%proliferated OT-I
	WT	cDC1-cKO
	53	28.9
	48.5	26.3
	56.1	31.2
Figure 5E
	%proliferated OT-I
	WT	cDC1-cKO
	78.8	26.3
	63.5	28.9
	71.2	23.1
Figure 5F
	%proliferated OT-I
	spleen		pLN
	WT	cDC1-cKO	WT	cDC1-cKO
	72.2	20.4	30.7	7.9
	70.2	15.3	26.9	5.8
	65.3	18.6	31.2	8.3
	61.4	21.4	28.4	6.6
Figure 5G
	%proliferated OT-I
	spleen		pLN
	WT	cDC1-cKO	WT	cDC1-cKO
	60.7	23.1	33.5	4.3
	58.4	24.3	30.2	5.6
	62.1	21.6	36.4	7.4
	55.2	22.7	32.7	4.6
Figure 5H
	GP33-Tetramer+ in CD8(%)			GP33-Tetramer+ numbers
	WT	cDC1-cKO		WT	cDC1-cKO
	4.53	2.02		3479.74	3089.08
	5.37	2.16		5712.02	1560.3
	3.01	2.64		10312.9	1560.35
	3.68	2.4		2863.2	1871.8
	5.25	2.97		4325.63	2948.69
	5.44	1.16		9554.57	891.811
Figure 5I
	IFNg+ in CD8(%)			TNFa+ in CD8(%)
	WT	cDC1-cKO		WT	cDC1-cKO
	65.9	40.3		26.5	14.8
	51.4	39.2		25.9	20.8
	39.3	26.5		28.3	16.6
	54.6	29.6		27.5	17.2
	51.4	20.1		24.1	23.8
	49.7	36.2		31.3	26
Figure 5J
	p-S6 MFI
	WT	cDC1-cKO
	8043	5455
	6071	6343
	6908	4102
	6845	4827
	10468	3074
	7284	3056
	7314	5711
Figure 5K
	p-S6 MFI
	cDC1 in tdLN	cDC1 in TIL
	214	1578
	189	1479
	185	1579
	201	1679
	213	1842
	246	1468
	217	1673
	179	1537
	226	1328
	190	1362
Figure 5L
	ECAR
	Time(min)	WT												cDC1-cKO
	1.34888	18.3601	20.8428	20.2576	18.9827	19.2719	18.4149	21.6476	20.8389	20.2008	21.126	22.8216	21.6114	17.0372	19.0064	15.321	11.8403	16.8401	18.0641	19.5308	21.4049	19.3379	21.5407	17.1751	22.2512
	7.97863	20.0178	21.2629	20.431	17.9068	20.3209	18.4894	22.9437	20.954	22.4088	22.048	22.9341	22.1653	18.4604	20.9853	17.2171	16.2123	18.5559	19.6114	21.5992	22.7266	20.6366	21.5723	19.0987	23.6508
	14.6125	18.6988	19.7619	19.1283	13.7337	18.4979	17.3692	22.1915	20.0782	20.3606	20.5177	20.8905	19.7093	17.1883	18.324	15.2884	15.5473	17.5272	18.1531	19.1473	20.4209	18.0691	19.8504	17.5045	22.3341
	21.344	106.864	109.414	108.046	134.256	119.755	113.892	107.791	118.156	118.098	106.633	117.813	109.5	69.87	73.9642	62.034	62.1094	67.4056	66.2173	73.0024	74.419	93.902	74.8839	64.0654	72.518
	27.9524	110.288	112.373	111.759	133.998	117.535	115.781	109.741	117.836	118.734	106.679	116.693	110.612	74.7756	78.6655	67.7865	70.8197	72.0273	74.5613	77.3053	76.2509	96.6066	80.682	68.8171	77.6551
	34.6006	112.067	114.224	113.099	133.843	116.897	116.594	112.569	118.173	120.323	105.96	115.637	110.24	77.7649	80.8401	69.9886	74.6595	75.1485	79.1311	79.4137	76.3184	96.8041	81.7441	69.786	80.9682
	41.3271	142.579	142.503	146.328	137.915	137.919	134.554	130.858	133.555	140.53	149.203	138.642	134.691	103.928	103.6	92.0888	95.942	104.155	107.162	98.7567	100.317	100.145	105.719	90.4768	105.19
	47.9995	141.609	141.502	143.035	133.834	135.112	132.082	130.641	132.319	137.615	144.034	133.743	130.44	101.677	101.239	92.0923	98.8818	101.013	106.961	98.2924	96.6178	100.25	105.215	89.2856	105.331
	54.6227	143.818	142.383	144.682	133.539	135.487	132.314	132.315	133.211	138.619	144.133	133.064	129.609	102.202	101.984	93.2669	100.413	101.632	108.925	99.5694	97.3017	99.9779	107.497	92.7187	106.393
	61.3344	24.8573	25.7559	26.4994	18.7516	25.4575	23.8687	24.7267	24.6611	25.6611	24.8034	26.2787	27.08	22.9018	25.0375	21.9014	22.5628	23.4384	27.5991	20.0024	23.9781	23.2323	26.0615	22.8726	25.6281
	67.9436	18.8082	19.0879	19.7572	16.962	17.8332	18.4616	18.7379	18.9348	19.7937	17.2078	18.2498	18.834	17.049	17.0349	14.8137	18.355	15.7311	19.2385	16.1578	16.1705	16.3133	18.9578	16.348	18.7154
	74.5978	17.1231	17.6282	17.58	16.4854	16.221	16.758	17.5723	17.3219	18.0684	15.257	16.597	16.4899	15.7964	16.4408	13.4953	17.4853	14.2506	17.2703	14.5143	14.2796	15.337	17.6248	14.7174	17.2354
		ECAR
		WT				cDC1-cKO
	Bas	91.0413	94.4219	104.396	89.5493	55.2068	62.3499	54.0158	54.4142
	Max	123.297	113.116	116.641	115.971	81.4722	78.706	80.3165	85.8592

## Sheet: Figure 7
Figure 7I
	TSC2 / Actin
	S540A	1.16909	0.784484	0.765536	0.94149
		1.16541	0.862383	0.547924	0.870604
		0.932968	1.0578	0.75129	0.909244
		0.931212	0.579108	0.859018	0.835466
		0.997057	0.526923	0.852778	0.803069
	S540D	0.913786	0.593179	0.9092	0.810872
		0.44265	0.170632	0.483107	0.394021
		0.253555	0.117483	0.08844	0.229147
		0.002688	0.000479	0.000593	0.000242
		1.03812	0.893513	0.499221	0.760159

## Sheet: Figure 8
Figure 8A
	Tumor size(mm2)
		WT cDC1s						Dyrk1a-/- cDC1s						Dyrk1a-/-Tsc2-/- cDC1s						Tsc2-/- cDC1s
	Day11	16.9	7.8	36.4	23.2224	16.848	24.1	19.68	11.918	41.452	33.29	34.2	41.28	26.8	41.16	16.92	29.64	19.36	38.1	9.8	23.6	14.586	29.5	10.5	26.8
	Day12	34.1	11.22	37.76	34.81	18.4	46.8	35.09	41.42	65.5	50	44.0768	53.47	39.4	48.6	20.4304	54.538	21.56	51.4	12.9272	43.1	18.8224	47.61	17.7	31.4
	Day13	37.8	27.72	49.68	51.538	36.96	69.3	70	88.908	101.36	83.12	60.3	97.91	52.6	91.36	20	76.228	37.9	68.5	14.212	57.4	19.872	53.712	20.5	39.4
	Day14	44.22	46.52	63.5936	72.16	39.65	93.2	115.868	105.496	143.2	120.3	94.4684	134.2	68.4	107	32.66	96.958	52.5	83.5	21.712	68.4	29.64	67.5864	30.6	41.3
	Day15	50.82	66.12	78.898	106	55.38	111.5	136.92	153.1	190.24	172	124.8	168.036	95.2	163.016	54.016	112.524	67.298	97.5	32.568	80.5	40.92	99.984	43.5	54.2
	Day16	87	50.728	103.418	140.4	69.312	136.8	208.16	201.264	224.12	201.464	149.94	210.904	113.2	172.9	92.516	138.76	124.329	116.2	44.71	98.4	55.844	117.42	58.4	68.6
Figure 8B
	MHCII MFI					MHCI MFI					CD80 MFI					CD86 MFI					CD40 MFI
	WT cDC1s	Dyrk1a-/- cDC1s	Dyrk1a-/-Tsc2-/- cDC1s	Tsc2-/- cDC1s		WT cDC1s	Dyrk1a-/- cDC1s	Dyrk1a-/-Tsc2-/- cDC1s	Tsc2-/- cDC1s		WT cDC1s	Dyrk1a-/- cDC1s	Dyrk1a-/-Tsc2-/- cDC1s	Tsc2-/- cDC1s		WT cDC1s	Dyrk1a-/- cDC1s	Dyrk1a-/-Tsc2-/- cDC1s	Tsc2-/- cDC1s		WT cDC1s	Dyrk1a-/- cDC1s	Dyrk1a-/-Tsc2-/- cDC1s	Tsc2-/- cDC1s
	20812	5181	6814	20792		8120	4831	6714	8792		1512	1211	1244	1422		1202	1011	1084	1792		1912	1011	1894	2922
	10889	4018	8092	9192		7829	4182	6092	8192		1489	818	1312	1902		989	918	1092	1192		2089	1428	1732	2582
	8918	3963	9521	15012		7318	4693	5621	8012		1691	763	1521	1292		1191	963	921	1512		1991	1094	1522	2392
	6783	3521	12731	14862		6983	5271	7231	7862		1283	941	1032	1542		1083	621	931	1462		1783	948	1672	2092
	6958	3198	10982	17650		6538	3982	6982	7650		1461	698	892	1875		1468	498	1092	1275		1861	1208	1592	1824
	7612	4052	8572	12381		6182	3562	6572	7081		1352	532	972	1721		1612	752	1572	1281		2552	1232	2172	1931
Figure 8C
	CD4+ T cell %					CD8+ T cell %
	WT cDC1s	Dyrk1a-/- cDC1s	Dyrk1a-/-Tsc2-/- cDC1s	Tsc2-/- cDC1s		WT cDC1s	Dyrk1a-/- cDC1s	Dyrk1a-/-Tsc2-/- cDC1s	Tsc2-/- cDC1s
	21.4	19.2	19.5	30.2		14.6	10.3	17.6	22.5
	23.5	18.3	20.5	32.1		16.8	11.6	18.5	20.1
	25.7	16.4	18.4	28.4		17.3	13.2	15.7	19.5
	22.7	15.4	23.5	27.8		21.5	8.4	17.4	18.6
	29.6	10.5	29.6	25.1		17.9	9.6	14.2	17.9
	27.6	12.3	28.1	38.5		16.6	8.2	21.3	19.6
Figure 8D
	IFNg+ in CD4(%)					TNFa+ in CD4(%)
	WT cDC1s	Dyrk1a-/- cDC1s	Dyrk1a-/-Tsc2-/- cDC1s	Tsc2-/- cDC1s		WT cDC1s	Dyrk1a-/- cDC1s	Dyrk1a-/-Tsc2-/- cDC1s	Tsc2-/- cDC1s
	10.3	5.7	10.5	15.3		31.3	20.4	30.2	40.4
	9.7	4.3	13.6	14.3		29.5	21.6	29.6	38.2
	13.7	3.5	17.6	16.9		28.3	26.5	28.6	37.5
	11.5	7.4	15.8	18.3		34.6	19.4	36.7	36.4
	14.2	8.9	9.6	13.2		38.9	16.8	32.8	33.6
	12.1	10.3	15.3	12.9		40.3	23.5	41.3	44.6
Figure 8E
	IFNg+ in CD8(%)					TNFa+ in CD8(%)
	WT cDC1s	Dyrk1a-/- cDC1s	Dyrk1a-/-Tsc2-/- cDC1s	Tsc2-/- cDC1s		WT cDC1s	Dyrk1a-/- cDC1s	Dyrk1a-/-Tsc2-/- cDC1s	Tsc2-/- cDC1s
	45.7	29.5	50.6	57.3		68.4	40.3	53.5	60.4
	52.6	38.6	43.6	62.1		54.1	31.4	47.2	58.2
	53.4	40.6	58.4	48.6		60.6	47.6	59.2	65.3
	49.2	33.1	38.9	49.8		63.5	37.5	61.2	72.6
	43.1	40.2	47.6	64.8		52.1	43.1	42.1	66.9
	57.3	35.3	52.1	60.2		50.9	48.9	56.4	62.8
Figure 8F
	Tumor size(mm2)
		Dyrk1a+/+Xcr1-Cre					Dyrk1af/fXcr1-Cre					Dyrk1af/fTsc2f/+Xcr1-Cre					Tsc2f/fXcr1-Cre
	Day9	18.4	10	21.5	17.5	21.5	21.9	17.5	21.4	19.4	20.4	20.1	24.1	17.5	17.6	22.5	10	19.7	25.3	10	17.4
	Day10	25.6	22.95	25.4	24.4	35	39.42	26.98	38.8	27.95	39.1	32.14	27.72	27.36	26.9	47.36	14	21	48.6	12	24.6
	Day11	27.3	40	37.9	20.4	57.1	70.15	55.8	82.6	39.2	79.4	54.7	40.5	38.74	42.1	58.74	15.6	33.5	65.28	23.2	37.2
	Day12	48	53.85	46.9	24.94	89.56	104	55.8	125.4	81.6	115.87	73.7	63.4	49.34	66.3	76.9	20.24	39	81.9	32.5	43.5
	Day13	63.3779	68.832	58.4	43.2	106.07	157.388	76	169.341	138.801	146.3	101.4	99.0594	52.9	93.55	95.7	31.378	49.42	96.2	48.9	55.3
	Day14	108.784	84.56	79.4	58.604	124.53	203.976	108.15	210.093	187.005	198.2	146.1	115.602	68.5	131.3	128	40.8272	72.6165	104.2	60.2	68.4
Figure 8G
	MHCII MFI					MHCI MFI					CD80 MFI					CD86 MFI					CD40 MFI
	Dyrk1a+/+Xcr1-Cre	Dyrk1af/fXcr1-Cre	Dyrk1af/fTsc2f/+Xcr1-Cre	Tsc2f/fXcr1-Cre		Dyrk1a+/+Xcr1-Cre	Dyrk1af/fXcr1-Cre	Dyrk1af/fTsc2f/+Xcr1-Cre	Tsc2f/fXcr1-Cre		Dyrk1a+/+Xcr1-Cre	Dyrk1af/fXcr1-Cre	Dyrk1af/fTsc2f/+Xcr1-Cre	Tsc2f/fXcr1-Cre		Dyrk1a+/+Xcr1-Cre	Dyrk1af/fXcr1-Cre	Dyrk1af/fTsc2f/+Xcr1-Cre	Tsc2f/fXcr1-Cre		Dyrk1a+/+Xcr1-Cre	Dyrk1af/fXcr1-Cre	Dyrk1af/fTsc2f/+Xcr1-Cre	Tsc2f/fXcr1-Cre
	34248	23728	29179	40123		14651	13407	15556	18202		7751	4229	4770	6635		2130	1413	1756	2098		641	477	558	802
	35685	22699	32038	39531		15559	13461	16774	17489		5824	3032	5111	7182		1428	1034	1837	1982		559	491	776	789
	29198	15690	20864	38721		16747	14564	17572	17559		5399	3939	4606	6892		2110	1283	1747	2172		727	559	573	759
	28639	18872	28584	35812		17614	15521	15692	19792		4353	3826	5885	5931		1700	1168	1745	2567		618	529	592	672
	32091	16738	34095	32918		17025	13530	16655	20720		6789	3782	4602	4891		1672	1409	1468	2268		702	538	665	772
Figure 8H
	CD4+ T cell %					CD8+ T cell %
	Dyrk1a+/+Xcr1-Cre	Dyrk1af/fXcr1-Cre	Dyrk1af/fTsc2f/+Xcr1-Cre	Tsc2f/fXcr1-Cre		Dyrk1a+/+Xcr1-Cre	Dyrk1af/fXcr1-Cre	Dyrk1af/fTsc2f/+Xcr1-Cre	Tsc2f/fXcr1-Cre
	10.7	6.28	9.86	11.2		23	13.5	26.4	27.1
	13.3	5.79	11.1	10.4		24.5	13.8	29.1	25.5
	9.17	4.9	7.56	8.5		15.5	13.7	35	29.5
	6.29	6.06	6.6	9.1		23.3	10.3	15.59	28.4
	7.34	5.56	10.1	7.6		22.3	11.2	18.58	24.7
Figure 8I
	IFNg+ in CD4(%)					TNFa+ in CD4(%)
	Dyrk1a+/+Xcr1-Cre	Dyrk1af/fXcr1-Cre	Dyrk1af/fTsc2f/+Xcr1-Cre	Tsc2f/fXcr1-Cre		Dyrk1a+/+Xcr1-Cre	Dyrk1af/fXcr1-Cre	Dyrk1af/fTsc2f/+Xcr1-Cre	Tsc2f/fXcr1-Cre
	16.8	6.8	12.6	18.3		31.6	12.7	33.7	28.6
	15.5	8.1	16.1	15.2		23.9	16.9	24.7	31.2
	14.5	13.1	16.4	16.3		28.2	10	32.2	25.7
	16.2	12.7	9.6	17.1		12.3	11.6	19.15	22.5
	20.4	10.7	18.2	11.4		27.9	14.6	11.8	26.4
Figure 8J
	IFNg+ in CD8(%)					TNFa+ in CD8(%)
	Dyrk1a+/+Xcr1-Cre	Dyrk1af/fXcr1-Cre	Dyrk1af/fTsc2f/+Xcr1-Cre	Tsc2f/fXcr1-Cre		Dyrk1a+/+Xcr1-Cre	Dyrk1af/fXcr1-Cre	Dyrk1af/fTsc2f/+Xcr1-Cre	Tsc2f/fXcr1-Cre
	82.4	71.3	80	90.3		38.5	11.3	33.7	35.7
	76.2	70.3	92.5	93.1		24.8	17.9	38.4	42.1
	91.8	64.1	87.8	89.4		36.2	8.74	38.4	39.7
	77.6	76.1	87.3	85.4		23.4	16.96	23.3	40.2
	80.3	70.1	84.6	92.6		30.3	12.5	24.05	38.2

## Sheet: Supplemental Figure 1
S1A
		WT
	NT	1.432	1	1.30076
	LPS	2.33725	2.38876	1.79998
	Pam3	3.14388	3.82254	3.58105
	poly I:C	5.6355	5.66459	6.86491
	R848	3.68502	3.08259	3.32136
	CpG	2.4751	2.46507	2.09179
S1B
		WT
	PBS	1	1.35502	1.2242
	IFNg 3h	1.47752	1.69099	1.51779
	IFNg 6h	3.22349	3.22489	3.37818
S1E
		WT			DC-cKO
	DCs	1	0.914	1.15	0.256	0.284	0.278
	CD4+ T cells	1.12	1.06	0.98	1.23	1.24	0.96
S1H
		WT			cDC1-cKO
	cDC1s	1.30737	1	0.781686	0.428686	0.328686	0.226986
	CD4+ T cells	1.32869	1.06986	0.892111	0.92786	1.2865	1.00223

## Sheet: Supplemental Figure 2
S2A
		WT			DC-cKO
	spleen	1.45	1.41	1.52	1.38	1.43	1.36
	iLN	1.56	1.48	1.59	1.33	1.61	1.32
	BM	0.42	0.41	0.39	0.38	0.37	0.4
S2B
		WT			DC-cKO
	spleen	0.29	0.34	0.28	0.34	0.29	0.36
	iLN	0.24	0.25	0.19	0.26	0.21	0.27
	BM	0.045	0.038	0.047	0.051	0.049	0.05
S2C
		WT			DC-cKO
	spleen	1.21	1.19	1.23	1.22	1.2	1.25
	iLN	0.46	0.49	0.45	0.52	0.5	0.48
	BM	0.67	0.65	0.64	0.66	0.64	0.67
S2D
		WT			DC-cKO
	spleen	0.31	0.29	0.32	0.33	0.3	0.34
	iLN	0.32	0.33	0.3	0.31	0.3	0.32
	BM	2.5	2.4	2.53	2.29	2.51	2.2
S2E		WT			DC-cKO
	mDCs	0.34	0.38	0.29	0.32	0.4	0.3
	rDCs	0.35	0.37	0.3	0.34	0.38	0.29

## Sheet: Supplemental Figure 3
S3A
	CD44+ in CD8(%)
	WT	DC-cKO
	21.8	19.3
	27.1	15.7
	36.5	21.1
	24.4	20.9
	27.2	22.7
	24.8	15.2
S3B
	IFNg+ in CD8(%)			TNFa+ in CD8(%)			GrzmB+ in CD8(%)
	WT	DC-cKO		WT	DC-cKO		WT	DC-cKO
	19	14		43.6	25.9		0.25	0.14
	22.1	13		37.6	24.5		0.45	0.4
	29	15.9		41	21.5		0.62	0.12
	19	16.5		35.7	26.5		0.37	0.24
	25	12.8		35.2	34.7		0.42	0.29
	17.2	18.9		32.9	25.7		0.27	0.21
S3C
	IFNg+ in CD4(%)			TNFa+ in CD4(%)
	WT	DC-cKO		WT	DC-cKO
	4.82	3.8		34.9	24.3
	6.79	4.32		30	23.1
	7.54	3.42		31.1	27.8
	5.3	4.35		27.9	22.7
	5.7	2.66		20.7	18
	4.42	6.31		29.4	21.9

[truncated: 18 more sheets: Supplemental Figure 4, Supplemental Figure 5, Supplemental Figure 6, Supplemental Figure 7, Supplemental Figure 8, Supplemental Figure 9, Supplemental Figure 10, Supplemental Figure 11, Supplemental Figure 12, Supplemental Figure 13, Supplemental Figure 14, Supplemental Figure 16, Supplemental Figure 17, Supplemental Figure 19, Supplemental Figure 20, Supplemental Figure 21, Supplemental Figure 23, Supplemental Figure 24]
